# Supplementary material for: Modified Desolvation Method Enables Simple One-Step Synthesis of Gelatin Nanoparticles from Different Gelatin Types with Any Bloom Values
Source: Pharmaceutics. 2021 Sep 22;13(10):1537. doi: 10.3390/pharmaceutics13101537 (PMC8541285; doi:10.3390/pharmaceutics13101537)
Supplement: Supplementary file 1 [file pharmaceutics-13-01537-s001.zip]

Archive with 1 entries (1 files):
- pharmaceutics-1338709-SM.pdf
